# Supplementary material for: Fecal Metabolites Were Altered, Identified as Biomarkers and Correlated With Disease Activity in Patients With Systemic Lupus Erythematosus in a GC-MS-Based Metabolomics Study
Source: Front Immunol. 2020 Sep 10;11:2138. doi: 10.3389/fimmu.2020.02138 (PMC7511511; doi:10.3389/fimmu.2020.02138)
Supplement: Supplementary file 1 [file Table_1.XLSX]

## Sheet: Sheet1
Supplemental Table S1. Detailed clinical features of patients with systemic lupus erythematosus.
ID	height (cm)	weight (Kg)	BMI	gender	age	infection (0=no, 1=yes)	diabetes (0=no, 1=yes)	hypertension (0=no, 1=yes)	illness duration (years)	arthritis (0=no, 1=yes)	ulceration (0=no, 1=yes)	rash (0=no, 1=yes)	alopecia (0=no, 1=yes)	proteinuria (0=no, 1=yes)	edema (0=no, 1=yes)	fever (0=no, 1=yes)	xerosis (0=no, 1=yes)	malaise (0=no, 1=yes)	purpura (0=no, 1=yes)	SLE disease activity index 2000 (SLEDAI-2000)	prednisone (0=no, 1=yes)	dosage of prednisone	hydroxychloroquine (0=no, 1=yes)	dosage of hydroxychloroquine	cyclophosphamide (0=no, 1=yes)	dosage of cyclophosphamide	leukocyte count (109/L)	monocytes count (109/L)	neutrophil count (109/L)	eosinophil count (109/L)	basophil count (109/L)	lymphocyte count (109/L)	monocytes percentage (%)	neutrophil percentage (%)	eosinophil percentage (%)	basophil percentage (%)	lymphocyte percentage (%)	erythrocyte count (1012/L)	hemoglobin (g/L)	hematocrit (L/L)	mean corpuscular volume (fL)	mean corpuscular hemoglobin (pg)	mean corpuscular hemoglobin concentration (g/L)	platelet (109/L)	plateletcrit (%)	platelet distribution width （CV%）	mean platelet volume (fL)	total protein (g/L)	albumin (g/L)
SLE01	155	59	24.5578	female	35	0	0	0	17	0	0	0	1	0	1	1	0	0	0	13	1	20 mg, Qd	1	0.2 g, Bid	1	400 mg, intravenous injection once every 2 weeks for 3 months	7.13	0.76	4.1	0.08	0.05	2.14	10.6592	57.5035	1.12202	0.701262	30.014	4.38	129.6	0.418	100	31.3	310.048	173	0.17	9.9	9.7	68	43.3
SLE03	158	50	20.0288	female	36	0	0	0	2.75	0	0	0	1	0	0	0	1	0	0	7	1	50 mg, Qd	0	NA	0	NA	5.16	0.19	4.26	0.03	0.02	0.65	3.68217	82.5581	0.581395	0.387597	12.5969	3.72	122.9	0.372	100	33.4	330.376	161.9	0.163	10.1	17.3	64	38.1
SLE04	169	59	20.6575	female	25	0	0	0	2	0	0	0	0	0	0	0	1	0	1	2	1	30 mg, Qd	1	0.1 g, Bid	0	NA	9.7	0.8	7.81	0.06	0.01	1.02	8.24742	80.5155	0.618557	0.103093	10.5155	3.85	121.6	0.357	92.7	31.9	340.616	241	0.31	18.8	12.8	64	39.9
SLE05	165	55	20.202	female	51	0	0	0	6	1	0	0	0	0	1	0	0	0	0	4	1	25 mg, Qd	1	0.2 g, Bid	1	NA	4.94	0.38	3.35	0.05	0.02	1.14	7.69231	67.8138	1.01215	0.404858	23.0769	4.28	133.6	0.409	97.8	32.3	326.65	184	0.2	13.5	11	78.4	47
SLE06	151	60	26.3146	female	63	0	0	0	3	0	0	0	0	0	0	0	0	1	0	8	1	20 mg, Qd	1	0.2 g, Bid	1	400 mg, intravenous injection once every 2 weeks for 3 months	6.34	0.56	3.82	0.13	0.05	1.77	8.83281	60.2524	2.05047	0.788644	27.918	4.34	135.6	0.41	94.7	31.6	330.732	189	0.23	16.2	12.1	72.9	44.3
SLE07	160	51	19.9219	female	63	0	0	0	15	0	0	0	0	0	1	0	1	0	0	2	1	30 mg, Qd	1	0.2 g, Bid	1	400 mg, intravenous injection once every 2 weeks for 3 months	7.14	0.45	5.36	0.04	0.02	1.27	6.30252	75.07	0.560224	0.280112	17.7871	3.38	107.3	0.341	100.9	32.2	314.663	180.1	0.146	8.1	16	54.7	34.9
SLE08	166	52	18.8707	female	39	0	0	0	9	0	0	0	0	1	0	0	0	1	1	8	1	50 mg, Qd	1	0.1 g, Bid	0	NA	2.36	0.12	1.74	0.01	0.01	0.48	5.08475	73.7288	0.423729	0.423729	20.339	3.4	95.6	0.315	92.6	31.5	303.492	105	0.13	16	12.8	63.7	33.3
SLE09	160	59	23.0469	female	25	0	0	0	1	1	0	0	1	0	0	0	0	1	0	8	1	25 mg, Qd	1	0.2 g, Bid	1	400 mg, intravenous injection once every 2 weeks for 3 months	6.16	0.57	3.4	0.08	0.03	2.08	9.25325	55.1948	1.2987	0.487013	33.7662	4.57	122.6	0.403	88.2	29.3	304.218	268	0.28	11.7	10.5	71.2	41.7
SLE10	158	65	26.0375	female	41	0	0	0	2	0	1	0	1	0	0	1	0	1	0	9	1	25 mg, Qd	1	0.2 g, Bid	1	400 mg, intravenous injection once every 2 weeks for 3 months	2.89	0.54	1.52	0.02	0.01	0.79	18.6851	52.5952	0.692042	0.346021	27.3356	4.21	83.4	0.312	75.9	22.2	267.308	337	0.29	8.5	8.1	74.1	46
SLE11	168	76	26.9274	female	30	0	0	1	9	0	0	0	0	0	0	0	0	1	0	2	1	40 mg, Qd	1	0.2 g, Bid	0	NA	11.2	0.52	9.2	0.14	0.07	1.3	4.64286	82.1429	1.25	0.625	11.6071	4.2	130.6	0.397	94.5	31.4	328.967	167	0.23	19.6	13.5	65.8	38.8
SLE12	160	69	26.9531	female	46	0	0	0	8	0	0	0	1	1	1	0	0	0	0	11	1	30 mg, Qd	1	0.2 g, Bid	1	400 mg, intravenous injection once every 2 weeks for 3 months	6.8	0.6	5.32	0.04	0.07	0.78	8.82353	78.2353	0.588235	1.02941	11.4706	4.29	120.6	0.381	90.9	29.1	316.535	242	0.29	14.2	12	67.4	35.2
SLE13	158	62	24.8358	female	45	0	0	0	9	1	1	0	1	0	0	0	0	1	0	9	1	50 mg, Qd	1	0.1 g, Bid	0	NA	8.46	0.71	6.16	0.06	0.04	1.49	8.39243	72.8132	0.70922	0.472813	17.6123	4.75	136.6	0.422	89.1	29.1	323.697	298	0.31	11.6	10.5	72.3	46.3
SLE14	160	65	25.3906	female	32	0	0	0	0.5	0	1	0	0	0	0	0	0	0	1	16	1	50 mg, Qd	1	0.1 g, Bid	0	400 mg, intravenous injection once every 2 weeks for 3 months	2.75	0.26	2.15	0.03	0.03	0.28	9.45455	78.1818	1.09091	1.09091	10.1818	3.3	70.6	0.28	78.8	21.8	252.143	195	0.22	11.5	12.5	68.3	37.7
SLE15	173	70	23.3887	male	55	0	0	0	2	1	0	0	0	0	0	0	0	0	0	6	1	50 mg, Qd	1	0.1 g, Bid	0	NA	7.47	1.2	4	0.14	0.02	2.1	16.0643	53.5475	1.87416	0.267738	28.1124	3.97	123.7	0.379	97.9	31.6	326.385	207.6	0.17	8.2	10.2	83.7	34.1
SLE17	162	55	20.9572	female	55	0	0	0	8	0	0	1	0	0	1	1	0	1	0	5	1	20 mg, Qd	1	0.2 g, Bid	1	400 mg, intravenous injection once every 2 weeks for 3 months	5.51	0.73	3.87	0.03	0.03	0.85	13.2486	70.2359	0.544465	0.544465	15.4265	3.83	115.4	0.359	93.7	30.5	321.448	199.5	0.137	6.9	17.1	67	22.1
SLE18	165	50	18.3655	female	55	0	0	0	0.2	0	0	0	0	0	1	0	0	1	0	6	1	20 mg, Qd	1	0.2 g, Bid	0	NA	2.84	0.1	2.14	0.07	0.02	0.52	3.52113	75.3521	2.46479	0.704225	18.3099	4.22	112.6	0.358	89.1	28.4	314.525	254	0.25	10.4	9.8	70.3	39.3
SLE19	160	75	29.2969	female	51	0	0	0	20	0	0	1	0	1	0	0	0	0	1	6	1	20 mg, Qd	1	0.2 g, Bid	0	NA	5.6	0.32	4.34	0.13	0.01	0.8	5.71429	77.5	2.32143	0.178571	14.2857	3.7	115.6	0.321	91.7	30.6	360.125	154	0.17	13.3	11.2	47.3	25.3
SLE20	157	63	25.5588	female	64	0	0	1	5	1	0	0	0	0	1	0	0	1	0	20	1	40 mg, Qd	1	0.1 g, Bid	1	400 mg, intravenous injection once every 2 weeks for 3 months	1.89	0.1	1.45	0.01	0.01	0.32	5.29101	76.7196	0.529101	0.529101	16.9312	3.11	68.1	0.227	73	22.3	300	49.4	0.048	9.8	17.9	75	41.1
SLE21	170	74	25.6055	female	28	0	0	0	4	0	0	0	0	0	0	1	0	1	0	8	1	20 mg, Qd	1	0.2 g, Bid	0	NA	3.87	0.33	2.29	0.03	0.01	1.21	8.52713	59.1731	0.775194	0.258398	31.2661	3.61	117.6	0.3324	89.8	29.9	353.791	154	0.17	11.2	14.8	74.3	47.1
SLE22	163	58	21.83	female	36	0	0	0	11	0	0	0	0	0	0	0	0	0	0	3	1	50 mg, Qd	0	NA	0	NA	8.67	0.35	7.12	0.05	0.01	1.14	4.03691	82.1223	0.576701	0.11534	13.1488	3.96	93.6	0.327	84.5	27.5	286.239	221	0.22	10	10.1	42.6	21.8
SLE23	152	49	21.2084	female	30	0	0	1	6.5	1	0	0	0	0	0	1	0	0	0	9	1	20 mg, Qd	1	0.2 g, Bid	0	NA	9.1	0.49	8.2	0.05	0.01	0.35	5.38462	90.1099	0.549451	0.10989	3.84615	2.95	62.6	0.207	70.2	20	302.415	182	0.24	21.9	13.3	69.8	35.8
SLE24	163	60	22.5827	female	33	0	0	0	11	0	0	0	0	0	0	1	0	1	1	9	1	30 mg, Qd	1	0.2 g, Bid	0	NA	9.46	0.69	7.65	0.06	0.01	1.04	7.29387	80.8668	0.634249	0.105708	10.9937	3.9	116.6	0.355	96.8	31.1	328.451	237	0.25	10.5	10.6	66.7	38.2
SLE25	155	50	20.8117	female	48	0	0	0	8	1	1	0	0	0	1	0	1	0	0	12	1	20 mg, Qd	1	0.2 g, Bid	0	400 mg, intravenous injection once every 2 weeks for 3 months	7.29	0.49	5.95	0.09	0.01	0.74	6.72154	81.6187	1.23457	0.137174	10.1509	4.32	126.6	0.357	84.6	25.6	354.622	213	0.26	15	12	58.9	37.8
SLE26	173	66	22.0522	male	66	0	0	0	0.4	1	0	0	0	0	1	1	0	0	0	7	1	50 mg, Qd	0	NA	0	NA	4.1	0.45	2.47	0.02	0.02	1.13	10.9756	60.2439	0.487805	0.487805	27.561	2.62	79.1	0.255	96.9	30.7	310.196	177.8	0.171	9.6	16.3	77.4	45.1
SLE27	145	60	28.5375	female	23	0	0	0	11	0	0	1	0	0	0	1	0	0	0	4	1	20 mg, Qd	1	0.2 g, Bid	0	NA	8.16	0.57	7.04	0.07	0.01	0.47	6.98529	86.2745	0.857843	0.122549	5.7598	3.71	114.3	0.343	92.5	30.1	333.236	234.9	0.198	8.4	15.9	81.4	31.3
SLE28	168	59	20.9042	male	73	0	0	0	11	0	0	0	0	0	0	1	1	0	0	3	1	20 mg, Qd	1	0.2 g, Bid	0	NA	5.06	0.27	3.12	0.12	0.02	1.53	5.33597	61.6601	2.37154	0.395257	30.2372	4.41	135.6	0.411	93.4	31.1	329.927	252	0.25	10.5	9.8	73.1	45.3
SLE29	159	56	22.151	female	24	0	0	0	6	1	0	0	0	0	0	0	0	0	0	7	1	50 mg, Qd	0	NA	0	NA	5.4	0.56	4.15	0.13	0.02	0.54	10.3704	76.8519	2.40741	0.37037	10	3.71	115.6	0.362	98.1	31.5	319.337	179	0.22	17.6	12.5	72.8	45
SLE30	155	65	27.0552	female	65	0	0	0	14	0	0	1	0	0	0	0	0	0	1	2	1	20 mg, Qd	1	0.2 g, Bid	0	NA	10.2	0.58	8.64	0.05	0.03	0.91	5.68627	84.7059	0.490196	0.294118	8.92157	4.26	119	0.367	92.7	30.4	324.251	244.9	0.207	8.5	16.2	65.8	36.1
SLE31	155	62	25.8065	female	61	0	0	0	5	0	0	1	0	0	0	0	0	0	0	4	1	30 mg, Qd	1	0.2 g, Bid	1	NA	5.16	0.41	3.28	0.11	0.03	1.34	7.94574	63.5659	2.13178	0.581395	25.969	4.62	136.6	0.413	89	29.9	330.751	150	0.22	22.4	14.4	72.8	46.1
[truncated: 17 more columns]
